# Supplementary material for: Alcohol Intake and Alcohol–SNP Interactions Associated with Prostate Cancer Aggressiveness
Source: J Clin Med. 2021 Feb 2;10(3):553. doi: 10.3390/jcm10030553 (PMC7867322; doi:10.3390/jcm10030553)
Supplement: Supplementary file 1 [file jcm-10-00553-s001.zip]

Archive with 2 entries (2 files):
- Supplementary author note to XML.docx
- Supplementary Materials to XML.docx
